# Supplementary material for: Regulating intracellular fate of siRNA by endoplasmic reticulum membrane-decorated hybrid nanoplexes
Source: Nat Commun. 2019 Jun 20;10:2702. doi: 10.1038/s41467-019-10562-w (PMC6586638; doi:10.1038/s41467-019-10562-w)
Supplement: Supplementary file 3 — Source Data [file 41467_2019_10562_MOESM3_ESM.zip]

Archive with 108 entries (86 files):
- Source Data/Fig.2/
- Source Data/Fig.2/Fig.2.xlsx
- Source Data/Fig.3/
- Source Data/Fig.3/Fig.3.xlsx
- Source Data/Fig.4/
- Source Data/Fig.4/Fig.4.xlsx
- Source Data/Fig.6/
- Source Data/Fig.6/Fig.6.xlsx
- Source Data/Fig.7/
- Source Data/Fig.7/Fig.7.xlsx
- Source Data/Fig.7/Fig.7E.rar
- Source Data/Fig.7/Fig7A.cdx
- Source Data/Fig.7/Fig7A.tif
- Source Data/Fig.8/
- Source Data/Fig.8/Fig.8.xlsx
- Source Data/Fig.8/Fig.8D/
- Source Data/Fig.8/Fig.8D/Fig.8D/
- Source Data/Fig.8/Fig.8D/Fig.8D/ChCvsiEGFR.tif
- Source Data/Fig.8/Fig.8D/Fig.8D/CvsiEGFR.tif
- Source Data/Fig.8/Fig.8D/Fig.8D/EhCvsiEGFR.tif
- Source Data/Fig.8/Fig.8D/Fig.8D/EhCvsiNC.tif
- Source Data/Fig.8/Fig.8D/Fig.8D/PBS.tif
- Source Data/Fig.8/Fig.8D/Fig.8D/rEhCvsiEGFR.tif
- Source Data/Supplementary Fig.1/
- Source Data/Supplementary Fig.1/Supplementary Fig.1.xlsx
- Source Data/Supplementary Fig.10/
- Source Data/Supplementary Fig.10/Supplementary Fig.10.xlsx
- Source Data/Supplementary Fig.10/Supplementary Fig10A.cdx
- Source Data/Supplementary Fig.10/Supplementary Fig10A.tif
- Source Data/Supplementary Fig.11/
- Source Data/Supplementary Fig.11/Supplementary Fig.11.xlsx
- Source Data/Supplementary Fig.12/
- Source Data/Supplementary Fig.12/Supplementary Fig.12.xlsx
- Source Data/Supplementary Fig.13/
- Source Data/Supplementary Fig.13/Groups.xlsx
- Source Data/Supplementary Fig.13/heart.rar
- Source Data/Supplementary Fig.13/kidney.rar
- Source Data/Supplementary Fig.13/liver.rar
- Source Data/Supplementary Fig.13/lung.rar
- Source Data/Supplementary Fig.13/spleen.rar
- Source Data/Supplementary Fig.2/
- Source Data/Supplementary Fig.2/Supplementary Fig.2.lif
- Source Data/Supplementary Fig.2/Supplementary Fig.2.xlsx
- Source Data/Supplementary Fig.2/Supplementary Fig.2_Image001.tif
- Source Data/Supplementary Fig.2/Supplementary Fig.2_Image001_ch00.tif
- Source Data/Supplementary Fig.2/Supplementary Fig.2_Image001_ch01.tif
- Source Data/Supplementary Fig.2/Supplementary Fig.2_Image001_ch02.tif
- Source Data/Supplementary Fig.3/
- Source Data/Supplementary Fig.3/Supplementary Fig.3.xlsx
- Source Data/Supplementary Fig.4/
- Source Data/Supplementary Fig.4/Supplementary Fig.4.xlsx
- Source Data/Supplementary Fig.5/
- Source Data/Supplementary Fig.5/Cellular uptake in MCF-7 cancer cells.lif
- Source Data/Supplementary Fig.5/Cellular uptake in MCF-7 cancer cells_ChCvsiRNA.tif
- Source Data/Supplementary Fig.5/Cellular uptake in MCF-7 cancer cells_ChCvsiRNA_ch00.tif
- Source Data/Supplementary Fig.5/Cellular uptake in MCF-7 cancer cells_ChCvsiRNA_ch01.tif
- Source Data/Supplementary Fig.5/Cellular uptake in MCF-7 cancer cells_ChCvsiRNA_ch02.tif
- Source Data/Supplementary Fig.5/Cellular uptake in MCF-7 cancer cells_CvsiRNA.tif
- Source Data/Supplementary Fig.5/Cellular uptake in MCF-7 cancer cells_CvsiRNA_ch00.tif
- Source Data/Supplementary Fig.5/Cellular uptake in MCF-7 cancer cells_CvsiRNA_ch01.tif
- Source Data/Supplementary Fig.5/Cellular uptake in MCF-7 cancer cells_CvsiRNA_ch02.tif
- Source Data/Supplementary Fig.5/Cellular uptake in MCF-7 cancer cells_EhCvsiRNA.tif
- Source Data/Supplementary Fig.5/Cellular uptake in MCF-7 cancer cells_EhCvsiRNA_ch00.tif
- Source Data/Supplementary Fig.5/Cellular uptake in MCF-7 cancer cells_EhCvsiRNA_ch01.tif
- Source Data/Supplementary Fig.5/Cellular uptake in MCF-7 cancer cells_EhCvsiRNA_ch02.tif
- Source Data/Supplementary Fig.5/Cellular uptake in MCF-7 cancer cells_LiposiRNA.tif
- Source Data/Supplementary Fig.5/Cellular uptake in MCF-7 cancer cells_LiposiRNA_ch00.tif
- Source Data/Supplementary Fig.5/Cellular uptake in MCF-7 cancer cells_LiposiRNA_ch01.tif
- Source Data/Supplementary Fig.5/Cellular uptake in MCF-7 cancer cells_LiposiRNA_ch02.tif
- Source Data/Supplementary Fig.5/Cellular uptake in MCF-7 cancer cells_siRNA.tif
- Source Data/Supplementary Fig.5/Cellular uptake in MCF-7 cancer cells_siRNA_ch00.tif
- Source Data/Supplementary Fig.5/Cellular uptake in MCF-7 cancer cells_siRNA_ch01.tif
- Source Data/Supplementary Fig.5/Cellular uptake in MCF-7 cancer cells_siRNA_ch02.tif
- Source Data/Supplementary Fig.5/Supplementary Fig.5.xlsx
- Source Data/Supplementary Fig.6/
- Source Data/Supplementary Fig.6/Cellular uptake in HT1080 cencer cells.lif
- Source Data/Supplementary Fig.6/Cellular uptake in HT1080 cencer cells_ChCvsiRNA.tif
- Source Data/Supplementary Fig.6/Cellular uptake in HT1080 cencer cells_ChCvsiRNA_ch00.tif
- Source Data/Supplementary Fig.6/Cellular uptake in HT1080 cencer cells_ChCvsiRNA_ch01.tif
- Source Data/Supplementary Fig.6/Cellular uptake in HT1080 cencer cells_ChCvsiRNA_ch02.tif
- Source Data/Supplementary Fig.6/Cellular uptake in HT1080 cencer cells_CvsiRNA.tif
- Source Data/Supplementary Fig.6/Cellular uptake in HT1080 cencer cells_CvsiRNA_ch00.tif
- Source Data/Supplementary Fig.6/Cellular uptake in HT1080 cencer cells_CvsiRNA_ch01.tif
- Source Data/Supplementary Fig.6/Cellular uptake in HT1080 cencer cells_CvsiRNA_ch02.tif
- Source Data/Supplementary Fig.6/Cellular uptake in HT1080 cencer cells_EhCvsiRNA.tif
- Source Data/Supplementary Fig.6/Cellular uptake in HT1080 cencer cells_EhCvsiRNA_ch00.tif
- Source Data/Supplementary Fig.6/Cellular uptake in HT1080 cencer cells_EhCvsiRNA_ch01.tif
- Source Data/Supplementary Fig.6/Cellular uptake in HT1080 cencer cells_EhCvsiRNA_ch02.tif
- Source Data/Supplementary Fig.6/Cellular uptake in HT1080 cencer cells_LiposiRNA.tif
- Source Data/Supplementary Fig.6/Cellular uptake in HT1080 cencer cells_LiposiRNA_ch00.tif
- Source Data/Supplementary Fig.6/Cellular uptake in HT1080 cencer cells_LiposiRNA_ch01.tif
- Source Data/Supplementary Fig.6/Cellular uptake in HT1080 cencer cells_LiposiRNA_ch02.tif
- Source Data/Supplementary Fig.6/Cellular uptake in HT1080 cencer cells_siRNA.tif
- Source Data/Supplementary Fig.6/Cellular uptake in HT1080 cencer cells_siRNA_ch00.tif
- Source Data/Supplementary Fig.6/Cellular uptake in HT1080 cencer cells_siRNA_ch01.tif
- Source Data/Supplementary Fig.6/Cellular uptake in HT1080 cencer cells_siRNA_ch02.tif
- Source Data/Supplementary Fig.6/Supplementary Fig.6.xlsx
- Source Data/Supplementary Fig.7/
- Source Data/Supplementary Fig.7/Supplementary Fig.7.xlsx
- Source Data/Supplementary Fig.8/
- Source Data/Supplementary Fig.8/ChCvsiRNA.rar
- Source Data/Supplementary Fig.8/CvsiRNA.rar
- Source Data/Supplementary Fig.8/EhCvsiRNA.rar
- Source Data/Supplementary Fig.8/Supplementary Fig.8.xlsx
- Source Data/Supplementary Fig.9/
- Source Data/Supplementary Fig.9/Supplementary Fig.9.xlsx
- Source Data/Supplementary Tab.1/
- Source Data/Supplementary Tab.1/Supplementary Tab.1.xlsx
