# Supplementary material for: Regulating intracellular fate of siRNA by endoplasmic reticulum membrane-decorated hybrid nanoplexes
Source: Nat Commun. 2019 Jun 20;10:2702. doi: 10.1038/s41467-019-10562-w (PMC6586638; doi:10.1038/s41467-019-10562-w)
Supplement: Supplementary file 3 — Source Data [file 41467_2019_10562_MOESM3_ESM.zip › Source Data/Fig.2/Fig.2.xlsx]

## Sheet: Figure2A
Figure 2A
	Cv/siRNA	EM	EhCv/siRNA
size1 nm	161.4	356.4	185.3
size2 nm	158.2	331.2	190.3
size3 nm	161.5	401.4	188.9
	Cv/siRNA	EM	EhCv/siRNA
zeta potential1 mV	47.7	-21.8	33.3
zeta potential2 mV	45.4	-20.7	29
zeta potential3 mV	42.2	-21.1	29.1

## Sheet: Figure2B
Figure 2B
TEM

## Sheet: Figure2C
Figure 2C
	SEM

## Sheet: Figure 2D
Figure 2D
	AFM

## Sheet: Figure2E
Figure 2E
	10% SDS-polyacrylamide gel
	stained with Coomassie brilliant blue

## Sheet: Figure2F
Figure 2F
	Western Blot

## Sheet: Figure2G
Figure 2G

## Sheet: Figure2H
Figure 2H
After ultrasonic mixing
Colocalization
Pearson’s correlation coefficient				0.8479						0.7037					0.8268
				0.8154						0.7068					0.7981
				0.8734						0.7612					0.8322
