# Supplementary material for: Regulating intracellular fate of siRNA by endoplasmic reticulum membrane-decorated hybrid nanoplexes
Source: Nat Commun. 2019 Jun 20;10:2702. doi: 10.1038/s41467-019-10562-w (PMC6586638; doi:10.1038/s41467-019-10562-w)
Supplement: Supplementary file 3 — Source Data [file 41467_2019_10562_MOESM3_ESM.zip › Source Data/Fig.3/Fig.3.xlsx]

## Sheet: Figure3A
Figure 3A
qRT-PCR
siRNA：100 nM
MCF-7 cancer cell			Ct(dR)
24 h		Groups	EGFR	GAPDH
OPTI-MEM(without FBS)	1	control	23.2469	19.4415
	2		20.8793	17.4415
	3		20.7494	17.7251
	4		20.6889	17.6515
	1	siEGFR	21.8172	18.0474
	2		21.6662	18.0637
	3		21.1178	18.2651
	4		21.7503	18.3922
	1	Lipo/siEGFR	24.5667	19.5847
	2		23.4781	18.245
	3		23.27	17.8709
	4		23.0216	17.7652
	1	EhCv/siEGFR	22.7617	17.7279
	2		22.8813	17.8
	3		22.8354	17.4691
	4		22.9951	17.7142
	1	ChCv/siEGFR	23.6715	19.2551
	2		21.6634	18.3814
	3		22.0082	17.8647
	4		22.3651	17.9985
	1	Cv/siEGFR	22.8016	18.9127
	2		22.8016	18.7333
	3		21.6699	17.6974
	4		21.9614	17.6188
	1	EhCv/siNC	23.1973	19.6496
	2		23.1973	19.6496
	3		22.2072	17.8672
	4		22.3031	17.4745
	1	ChCv/siNC	21.5926	17.8556
	2		21.0433	17.4663
	3		22.2156	17.2218
	4		22.1362	17.3047
	1	Cv/siNC	22.7236	19.6966
	2		21.7274	17.9154
	3		22.0824	17.7403
	4		22.2961	17.7193
RIPM1640(FBS)	1	EhCv/siEGFR	22.7553	18.802
	2		22.8425	18.7763
	3		21.6367	17.6025
	4		21.7415	17.5579
	1	ChCv/siEGFR	21.8043	17.7331
	2		21.8043	17.7331
	3		21.5312	17.6533
	4		21.6845	17.7807
	1	Cv/siEGFR	21.8675	17.4347
	2		22.1741	17.6442
	3		22.9033	19.0513
	4		22.8805	19.4382

## Sheet: Figure3B
Figure 3B
qRT-PCR
siRNA：100 nM
HT-1080 cancer cell
24 h
			Ct(dR)
		Groups	EGFR	GAPDH
OPTI-MEM(without FBS)	1	control	23.76	17.31
	2		23.96	17.56
	3		24.19	17.83
	4		24.01	17.6
	1	siEGFR	25.13	18.03
	2		24.83	17.94
	3		23.93	17.25
	4		23.85	17.47
	1	Lipo/siEGFR	28.85	17.81
	2		28.58	18.11
	3		27.51	17.09
	4		27.41	17.04
	1	Cv/siEGFR	26.14	17.55
	2		26.42	17.48
	3		26.42	17.68
	4		26.37	17.61
	1	ChCv/siEGFR	28.78	18.72
	2		27.47	18.07
	3		28.53	18.67
	4		28.33	18.9
	1	EhCv/siEGFR	27.73	17.86
	2		28.96	18.97
	3		29.36	18.93
	4		29.24	18.87
	1	Cv/siNC	26.39	19.78
	2		25.87	19.36
	3		24.79	18.14
	4		24.83	18.14
	1	ChCv/siNC	25.86	18.9
	2		26.4	19.54
	3		25.67	18.96
	4		25.51	18.83
	1	EhCv/siNC	25.97	18.97
	2		26.68	19.8
	3		26.98	20.14
	4		27.11	20.38
RIPM1640(FBS)	1	Cv/siEGFR	27.09	19.75
	2		27.93	20.66
	3		27.88	20.55
	4		28.01	20.49
	1	ChCv/siEGFR	25.84	17.68
	2		27.08	18.76
	3		26.53	18.2
	4		26.56	18.15
	1	EhCv/siEGFR	27.4	18.26
	2		26.66	17.92
	3		27.2	17.86
	4		27.01	17.97

## Sheet: Figure3C
Figure 3C
Western Blot
siRNA：100 nM
MCF-7 cancer cell
48 h
Rabbit anti-human EGFR antibody (Abcam, ab40815), rabbit anti-human β-actin (Abcam, ab198991)

## Sheet: Figure 3D
Figure 3D
Western Blot
siRNA：100 nM
HT-1080 cancer cell
48 h
Rabbit anti-human EGFR antibody (Abcam, ab40815), rabbit anti-human β-actin (Abcam, ab198991)

## Sheet: Figure3E
Figure 3E
Cellular uptake
FAM-siRNA：100 nM		Cancer cell	siRNA			Lipo/siRNA			Cv/siRNA			ChCv/siRNA			EhCv/siRNA
Flow cytometry		HT-1080	3.14	3.24	3.24	365.37	368.7	351.24	138.31	135.52	138.88	144.7	146.38	146.22	183.01	182.12	181.15
CM and EM were isolated from MCF-7		MCF-7	5.7	5.64	5.75	92.54	93.03	89.33	33.14	33.53	33.93	38.43	39.98	38.26	60.79	59.77	59.32
		HepG2	3.5	3.48	3.5	129.27	133.17	124.43	23.91	24.35	24.76	37.21	37.91	37.61	51.68	52.08	50.42

## Sheet: Figure3F
Figure 3F
Cellular uptake
FAM-siRNA：100 nM		Cancer cell	siRNA			Lipo/siRNA			Cv/siRNA			ChCv/siRNA			EhCv/siRNA
Flow cytometry		HT-1080	3.14	3.24	3.24	365.37	368.7	351.24	138.31	135.52	138.88	154.14	159.39	162.58	207.5	207.92	209.96
CM and EM were isolated from HT-1080		MCF-7	5.7	5.64	5.75	92.54	93.03	89.33	33.14	33.53	33.93	51.6	52.53	52.4	60.59	62.88	62.44
		HepG2	3.5	3.48	3.5	129.27	133.17	124.43	23.91	24.35	24.76	35.21	35.76	35.11	55.06	55.79	55.01
