# Supplementary material for: Regulating intracellular fate of siRNA by endoplasmic reticulum membrane-decorated hybrid nanoplexes
Source: Nat Commun. 2019 Jun 20;10:2702. doi: 10.1038/s41467-019-10562-w (PMC6586638; doi:10.1038/s41467-019-10562-w)
Supplement: Supplementary file 3 — Source Data [file 41467_2019_10562_MOESM3_ESM.zip › Source Data/Fig.4/Fig.4.xlsx]

## Sheet: Figure 4C
Figure 4C
Cellular uptake
FAM-siRNA：100 nM			siRNA	Lipo/siRNA	Cv/siRNA	rEhCv/siRNA	EhCv/siRNA
Flow cytometry		1	3.87	93.65	30.88	18.3	60.59
EM and rEM were isolated from MCF-7		2	3.85	95.98	35.14	16.24	62.88
MCF-7 cancer cells		3	3.8	85.05	34.86	14.1	62.44

## Sheet: Figure 4D
Figure 4D
qRT-PCR
siRNA：100 nM			lipo/siEGFR	Cv/siEGFR	rEhCv/siEGFR	EhCv/siEGFR	rEhCv/siNC
MCF-7 cancer cell		1	0.342894	0.644387	0.862143	0.320091	1.01818
24 h		2	0.288106	0.613868	0.874179	0.26271	1.03958
EM and rEM were isolated from MCF-7		3	0.283495	0.735094	0.892547	0.27872	0.983502
