# Supplementary material for: Regulating intracellular fate of siRNA by endoplasmic reticulum membrane-decorated hybrid nanoplexes
Source: Nat Commun. 2019 Jun 20;10:2702. doi: 10.1038/s41467-019-10562-w (PMC6586638; doi:10.1038/s41467-019-10562-w)
Supplement: Supplementary file 3 — Source Data [file 41467_2019_10562_MOESM3_ESM.zip › Source Data/Fig.6/Fig.6.xlsx]

## Sheet: Figure 6B
Figure 6B
Colocalization
Cy5-siRNA：100 nM				Lysosome		ER		Golgi
ER	Anti-KDEL (Alexa Fluor 568, Abcam, ab203421)			without GCA	with GCA	without GCA	with GCA	without GCA	with GCA
Lysosome	Anti-M6PR (Alexa Fluor 568, Abcam, ab202535)	Pearson’s correlation coefficient	1	0.0745	0.6459	0.9735	0.0805	0.8443	0.9986
Golgi	Golgi-Tracker		2	0.1387	0.6981	0.9429	0.1624	0.9213	0.9937
MCF-7 cancer cell			3	0.0715	0.7248	0.9595	0.1545	0.889	0.9848

## Sheet: Figure 6C
Figure 6C
Cellular uptake
FAM-siRNA：100 nM			siRNA	Lipo/siRNA	Cv/siRNA	Cv/siRNA+GCA	ChCv/siRNA	ChCv/siRNA+GCA	EhCv/siRNA	EhCv/siRNA+GCA
Flow cytometry			4.11	92.49	13.6	12.91	24.77	25.36	48.25	44.27
CM and EM were isolated from MCF-7			4.11	89.31	13.68	10.87	24.89	25.35	46.39	45.74
MCF-7 cancer cells			4.14	92.39	11.05	11.19	25.59	25.5	46.22	44.91

## Sheet: Figure 6D
Figure 6D
qRT-PCR
siRNA：100 nM
MCF-7 cancer cell
24 h
				Ct
	Well	Well Type	Threshold (dR)	EGFR	GAPDH
	Control	Unknown	1516.11	20.3	16.29
		Unknown	1516.11	20.3	16.29
		Unknown	1516.11	20.25	16.33
		Unknown	1516.11	20.21	16.85
	siEGFR	Unknown	1516.11	20.01	16.21
		Unknown	1516.11	20.16	16.48
		Unknown	1516.11	20.13	16.22
		Unknown	1516.11	20.76	16.86
	Lipo/siEGFR	Unknown	1516.11	22.41	16.34
		Unknown	1516.11	22.68	16.21
		Unknown	1516.11	22.77	16.19
		Unknown	1516.11	22.62	16.15
	Cv/siEGFR	Unknown	1516.11	20.3	15.98
		Unknown	1516.11	20.27	16.12
		Unknown	1516.11	20.16	15.88
		Unknown	1516.11	20.32	15.98
	Cv/siEGFR+GCA	Unknown	1516.11	20.42	16.61
		Unknown	1516.11	20.14	16.05
		Unknown	1516.11	21.08	16.87
		Unknown	1516.11	21.04	16.67
	ChCv/siEGFR	Unknown	1516.11	21.32	17.13
		Unknown	1516.11	21.7	17.26
		Unknown	1516.11	21.39	17.06
		Unknown	1516.11	21.42	16.73
	ChCv/siEGFR+GCA	Unknown	1516.11	20.97	16.71
		Unknown	1516.11	20.6	16.71
		Unknown	1516.11	20.72	16.43
		Unknown	1516.11	20.94	16.33
	EhCv/siEGFR	Unknown	1516.11	21.83	16.8
		Unknown	1516.11	21.27	16.88
		Unknown	1516.11	21.45	16.87
		Unknown	1516.11	21.7	16.36
	EhCv/siEGFR+GCA	Unknown	1516.11	20.69	16.16
		Unknown	1516.11	20.33	16.48
		Unknown	1516.11	21.28	17.07
		Unknown	1516.11	20.44	16.64
	Cv/siNC	Unknown	1516.11	20.45	16.62
		Unknown	1516.11	20.2	16.55
		Unknown	1516.11	20.28	16.57
		Unknown	1516.11	20.6	16.53
	ChCv/siNC	Unknown	1516.11	21.33	17.55
		Unknown	1516.11	21.23	17.49
		Unknown	1516.11	20.68	17.21
		Unknown	1516.11	20.12	16.57
	EhCv/siNC	Unknown	1516.11	20.32	16.8
		Unknown	1516.11	20.9	16.76
		Unknown	1516.11	20.16	16.45
		Unknown	1516.11	20.45	16.62
