# Supplementary material for: Regulating intracellular fate of siRNA by endoplasmic reticulum membrane-decorated hybrid nanoplexes
Source: Nat Commun. 2019 Jun 20;10:2702. doi: 10.1038/s41467-019-10562-w (PMC6586638; doi:10.1038/s41467-019-10562-w)
Supplement: Supplementary file 3 — Source Data [file 41467_2019_10562_MOESM3_ESM.zip › Source Data/Fig.7/Fig.7.xlsx]

## Sheet: Figure 7B
Figure 7B
Cellular uptake
FAM-siRNA：100 nM			siRNA	Lipo/siRNA	Cv/siRNA	HA@Cv/siRNA	HK@Cv/siRNA
Flow cytometry		1	4.66	114.04	28.52	41.69	58.17
A549 cancer cells		2	4.41	108.16	29.02	45.59	49.58
		3	4.24	95.36	20.35	51.66	48.78

## Sheet: Figure 7C
Figure 7C
qRT-PCR
siRNA：100 nM				Ct
A549 cancer cell		Well Type	Threshold (dR)	EGFR	GAPDH
24 h	Control	Unknown	1955.38	29.12	19.43
		Unknown	1955.38	29.24	19.9
		Unknown	1955.38	30.1	20.96
		Unknown	1955.38	31.13	22.13
	siEGFR	Unknown	1955.38	29.7	19.82
		Unknown	1955.38	27.28	19.73
		Unknown	1955.38	31.97	22.78
		Unknown	1955.38	31.02	22.08
	Lipo/siEGFR	Unknown	1955.38	30.99	19.42
		Unknown	1955.38	30.92	19.71
		Unknown	1955.38	30.36	19.92
		Unknown	1955.38	31.2	19.98
	Cv/siEGR	Unknown	1955.38	29.73	19.32
		Unknown	1955.38	31.32	19.45
		Unknown	1955.38	32.16	21.02
		Unknown	1955.38	32.9	22
	HA@Cv/siEGFR	Unknown	1955.38	32.76	20.86
		Unknown	1955.38	32.36	20.73
		Unknown	1955.38	32.4	20.13
		Unknown	1955.38	32.64	20.76
	HK@Cv/siEGFR	Unknown	1955.38	32.63	20.91
		Unknown	1955.38	32.49	20.25
		Unknown	1955.38	32.42	21.01
		Unknown	1955.38	32.08	20.4
	Cv/siNC	Unknown	1955.38	31.84	21.34
		Unknown	1955.38	32.43	22.54
		Unknown	1955.38	28.58	21.29
		Unknown	1955.38	29.84	23.13
	HA@Cv/siNC	Unknown	1955.38	30.59	20.67
		Unknown	1955.38	28.04	20.02
		Unknown	1955.38	30.58	21.1
		Unknown	1955.38	30.39	20.44
	HK@Cv/siNC	Unknown	1955.38	27.57	20.45
		Unknown	1955.38	30.85	20.87
		Unknown	1955.38	28.17	20.24
		Unknown	1955.38	29.88	22.8

## Sheet: Figure 7D
Figure 7D
Western Blot
siRNA：100 nM
A549 cancer cell
48 h
Rabbit anti-human EGFR antibody (Abcam, ab40815), rabbit anti-human β-actin (Abcam, ab198991)
