# Supplementary material for: Regulating intracellular fate of siRNA by endoplasmic reticulum membrane-decorated hybrid nanoplexes
Source: Nat Commun. 2019 Jun 20;10:2702. doi: 10.1038/s41467-019-10562-w (PMC6586638; doi:10.1038/s41467-019-10562-w)
Supplement: Supplementary file 3 — Source Data [file 41467_2019_10562_MOESM3_ESM.zip › Source Data/Fig.8/Fig.8.xlsx]

## Sheet: Figure 8A
Figure 8A
Tumor volume (mm3)	Day	EhCv/siEGFR						ChCv/siEGFR						Cv/siEGFR						rEhCv/siEGFR						EhCv/siNC						PBS
	1	71.67	101.432	85.6107	92.4206	86.1081	74.4369	76.9849	83.1147	90.5417	94.8951	80.412	107.191	79.1316	83.3801	82.0664	74.5386	74.1282	81.1634	85.0088	114.317	77.4216	94.2673	101.808	78.1526	97.6463	93.9873	78.7401	93.5312	108.182	93.1483	90.8599	82.4106	104.528	107.581	99.3142	96.4744
	2	56.065	128.307	66.9015	84.4105	81.8263	58.4218	71.3879	73.3205	102.367	103.419	55.6031	129.291	129.068	147.08	131.919	123.718	118.43	137.421	88.3784	185.837	203.001	342.106	187.718	167.714	312.228	241.986	161.184	215.29	343.105	285.405	178.385	309.598	273.325	259.859	262.996	249.696
	3	115.706	88.5374	95.1406	108.731	85.0508	92.0723	77.1165	136.569	158.35	124.891	91.6474	243.263	186.646	220.06	145.19	165.971	152.252	158.816	300.399	397.318	310.472	450.573	380.934	334.231	360.354	447.217	392.765	285.047	441.377	417.866	429.383	331.236	344.849	381.841	374.104	446.226
	4	118.442	75.7712	97.0368	155.443	85.3128	110.735	149.932	209.122	157.346	185.68	187.913	313.006	190.796	279.641	181.179	212.663	179.762	260.112	330.283	400.69	319.476	548.511	368.227	349.515	534.871	546.609	546.811	346.962	500.988	629.582	646.752	413.991	535.289	404.518	363.796	447.708
	5	113.639	79.3884	84.774	136.277	91.2925	110.388	206.217	305.196	213.676	247.761	244.781	399.425	276.53	372.364	250.348	290.423	254.051	407.465	417.484	534.254	472.668	662.051	493.033	431.144	611.27	675.463	635.733	405.618	650.337	852.038	771.682	525.947	667.425	483.702	608.418	727.096
	6	115.246	87.9998	106.518	135.193	89.0327	132.841	225.398	328.027	225.507	289.197	250.197	427.192	348.991	432.34	316.961	288.149	332.309	463.765	507.211	582.543	544.416	794.277	579.674	498.402	897.903	690.345	697.38	547.414	924.682	1116.35	1067.42	656.577	787.931	571.278	706.419	874.622
	7	112.986	99.3431	146.529	150.066	119.016	156.795	251.568	413.049	277.768	408.674	325.299	524.843	469.466	604.694	403.891	344.217	401.188	516.501	625.076	669.298	512.303	980.041	675.752	530.585	1110.9	840.2	849.584	632.772	1024.18	1040.52	1250.94	837.696	995.064	758.008	871.805	979.249
	8	134.18	116.832	157.585	158.306	119.775	155.385	319.006	349.617	268.378	390.314	313.005	563.721	487.066	578.016	419.225	401.839	423.215	535.824	544.234	623.036	515.46	661.393	658.26	499.482	1140.89	850.252	917.163	638.021	1162.62	1087.02	1265.69	1052.64	1126.2	906.599	928.045	1034.31
	9	224.577	196.418	180.348	191.213	132.846	147.5	407.979	623.288	296.041	426.858	394.529	631.767	593.053	647.967	473.562	542.195	529.075	707.76	620.285	814.41	518.311	691.809	783.803	675.431	1221.88	1096.22	1018.11	729.66	1255.53	1241.93	1311.74	1139.72	1243.85	1296.43	1043.59	1159.98
	10	210.912	209.706	172.011	178.028	158.078	146.264	495.043	402.668	331.209	395.675	599.892	634.686	620.196	659.752	545.244	647.471	407.456	755.828	650.189	735.556	491.966	609.098	671.454	689.924	1310.78	1168.83	1157.85	764.453	1368.49	1450.02	1436.38	1269.68	1407.74	1413.35	1171.21	1283.95
	11	234.121	240.204	168.49	176.459	158.653	155.033	658.034	397.13	319.935	372.915	717.309	676.544	669.599	672.196	699.775	757.78	453.519	777.222	767.232	868.263	493.134	640.791	662.136	846.381	1385.19	1388.82	1181.57	826.594	1450.84	1526.3	1575.81	1342.65	1610.44	1317.49	1418.76	1344.23
	12	226.148	230.66	183.019	173.644	175.35	143.296	692.321	448.987	342.806	354.376	756.234	710.111	598.172	729.583	723.276	906.374	502.471	787.009	790.906	878.456	507.75	629.962	727.658	944.639	1634.12	1441.25	1601.05	935.498	1588.6	1581.74	1712.54	1476.7	1681.97	1684.64	1437.39	1542.56

## Sheet: Figure8B
Figure 8B
Tumor picture

## Sheet: Figure 8C
Figure 8C
Western Blot
Rabbit anti-human EGFR antibody (Abcam, ab40815), rabbit anti-human β-actin (Abcam, ab198991)
