# Supplementary material for: Regulating intracellular fate of siRNA by endoplasmic reticulum membrane-decorated hybrid nanoplexes
Source: Nat Commun. 2019 Jun 20;10:2702. doi: 10.1038/s41467-019-10562-w (PMC6586638; doi:10.1038/s41467-019-10562-w)
Supplement: Supplementary file 3 — Source Data [file 41467_2019_10562_MOESM3_ESM.zip › Source Data/Supplementary Fig.1/Supplementary Fig.1.xlsx]

## Sheet: Supplementary Fig.1A
Supplementary Fig.1A
siRNA：100 nM

## Sheet: Supplementary Fig.1B
Supplementary Fig.1B
ER membrane isolated from cancer cells

## Sheet: Supplementary Fig.1C
Supplementary Fig.1C
Cellular uptake						EhCv/siRNA (EM/Cv (w/w))
FAM-siRNA：100 nM			siRNA	Lipo/siRNA	siRNA+EM	0	0.125	0.25	0.375	0.5	0.625
Flow cytometry		1	4.12	28.2	3.62	18.82	22.81	23.25	34.5	35.02	41.59
CM and EM were isolated from MCF-7		2	4.18	28.74	3.6	20.5	22.99	21.6	30.79	33.99	43.15
		3	4.18	29.26	3.6	20.38	24.04	23.95	28.49	35.3	39.38

## Sheet: Supplementary Fig.1D~1G
Supplementary Fig.1D~1F
siRNA：100 nM	1D		Size			Zeta potentials									1E		Size			Zeta potentials
CM and EM were isolated from MCF-7	EhCv/siRNA EM/Cv (w/w)	0	176.3	174.9	175.8	34.4	40.2	42.2							ChCv/siRNA CM/Cv (w/w)	0	161.4	158.2	161.5	33.9	38	36.3
		0.125	206	207.7	198.3	34.2	35.5	35.4								0.125	178.6	175	171.9	34.3	32.5	35.6
		0.25	181.3	174.7	172.7	31.3	35	33.2								0.25	170.1	163.3	161.8	35.1	34.8	34
		0.375	178.6	167.1	166	33.3	33.9	30.5								0.375	190	183.8	184.5	27.2	26.2	30.2
		0.5	185.3	190.3	188.9	29.1	29	29								0.5	191.6	199.5	183	32.3	26	25.4
		0.625	272.7	255.7	259.9	17.9	19.8	19.2								0.625	175.7	177.1	172.8	24.1	27.3	24.5
		0.75	289.1	285.1	257.3	13	13.1	14.7								0.75	264.9	240.8	251.8	19.6	16.4	22.2
		0.875	472	405.8	387.9	11.1	12.6	10.8								0.875	340.7	325.8	342.2	16.8	15	18.2
		1	537	562.9	489.1	8.87	9.06	7.04								1	912	1025	1010	6.46	5.16	4.83
	1F														1G
