# Supplementary material for: Regulating intracellular fate of siRNA by endoplasmic reticulum membrane-decorated hybrid nanoplexes
Source: Nat Commun. 2019 Jun 20;10:2702. doi: 10.1038/s41467-019-10562-w (PMC6586638; doi:10.1038/s41467-019-10562-w)
Supplement: Supplementary file 3 — Source Data [file 41467_2019_10562_MOESM3_ESM.zip › Source Data/Supplementary Fig.10/Supplementary Fig.10.xlsx]

## Sheet: Supplementary Fig.10B
Supplementary Fig.10B

## Sheet: Supplementary Fig.10C-F
Supplementary Fig.10C~F
siRNA：100 nM	C	C/N	Size			Zeta potentials									D	C/N	Size			Zeta potentials
	HK@Cv/siRNA HK/Cv(C/N)	0	176.3	174.9	175.8	47.9	46.1	46.4							HA@Cv/siRNA HA/Cv(C/N)	0	176.3	174.9	175.8	47.9	46.1	46.4
		0.25	213.2	213.9	192.1	46	47.9	50.4								0.25	178.6	177.7	181.4	44.6	44.8	47.8
		0.5	341.2	314.4	391.5	42.3	45.4	42.9								0.5	259.9	262.9	264.2	30.6	44.5	46
		1	211.1	196.2	193.5	-14.4	-13.8	-7.24								1	564.2	449.4	514.1	28	24.7	27.5
		2	181.8	189.7	180.8	-31.8	-29.4	-28.6								2	197.4	209.2	193.4	-27.1	-26.7	-27.2
		2.5	221.8	221.3	224	-38.8	-38.5	-39.5								2.5	185.6	180	184.7	-31.2	-30.2	-30.6
		3	232.5	260.6	257.2	-35.4	-35.9	-33.8								3	225.8	230.3	206.5	-35.7	-35	-36.1
		4	251.4	257.3	220.2	-43.4	-43.5	-43.3								4	246.2	261.7	261.5	-35.4	-35.2	-35.5
	E+F
