# Supplementary material for: Regulating intracellular fate of siRNA by endoplasmic reticulum membrane-decorated hybrid nanoplexes
Source: Nat Commun. 2019 Jun 20;10:2702. doi: 10.1038/s41467-019-10562-w (PMC6586638; doi:10.1038/s41467-019-10562-w)
Supplement: Supplementary file 3 — Source Data [file 41467_2019_10562_MOESM3_ESM.zip › Source Data/Supplementary Fig.11/Supplementary Fig.11.xlsx]

## Sheet: Supplementary Fig.11A
Supplementary Fig.11A
siRNA：100 nM
haemolysis assay
CM and EM were isolated from MCF-7

## Sheet: Supplementary Fig.11B
Supplementary Fig.11B
hemagglutination effect
siRNA：100 nM				0.1% Triton X100	PEI25k/siRNA	5% Glucose	ChCv/siRNA	EhCv/siRNA	Cv/siRNA	HA@Cv/siRNA	HK@Cv/siRNA
CM and EM were isolated from MCF-7		haemolysis rate	1	100.03	7.42	2.92	5.51	2.22	13.3	6.99	2.74		Measurement count: 1 Filter: 540 nm
			2	100.38	8.28	4.73	5.43	2.83	12.61	7.68	2.66			1	2	3	4	5	6	7	8	9	10	11
			3	99.43	6.29	5.34	5.77	2.31	13.22	7.94	3		A	0.029	0.03	0.029	0.03	0.03	0.029	0.029	0.029	0.031	0.028	0.029
			4	100.21	6.47	5.08	4.91	2.31	13.13	8.2	3.18		B	0.03	1.251	0.181	0.129	0.159	0.121	0.249	0.176	0.127	0.031	0.034
			5	99.95	6.64	5.17	6.21	2.66	12.27	8.11	2.92		C	0.03	1.255	0.191	0.15	0.158	0.128	0.241	0.184	0.126	0.031	0.028
			6	78.91	6.81	4.22	6.12	2.4	13.13	9.58	3.18		D	0.035	1.244	0.168	0.157	0.162	0.122	0.248	0.187	0.13	0.035	0.031
													E	0.033	1.253	0.17	0.154	0.152	0.122	0.247	0.19	0.132	0.033	0.033
													F	0.033	1.25	0.172	0.155	0.167	0.126	0.237	0.189	0.129	0.033	0.033
													G	0.033	1.007	0.174	0.144	0.166	0.123	0.247	0.206	0.132	0.035	0.031
													H	0.032	0.031	0.031	0.032	0.031	0.03	0.031	0.031	0.031	0.031	0.031
															0.1% Triton X100	PEI25k/siRNA	5% Glucose	ChCv/siRNA	EhCv/siRNA	Cv/siRNA	HA@Cv/siRNA	HK@Cv/siRNA

## Sheet: Supplementary Fig.11C
Supplementary Fig.11C
siRNA：100 nM
CM and EM were isolated from MCF-7
