# Supplementary material for: Regulating intracellular fate of siRNA by endoplasmic reticulum membrane-decorated hybrid nanoplexes
Source: Nat Commun. 2019 Jun 20;10:2702. doi: 10.1038/s41467-019-10562-w (PMC6586638; doi:10.1038/s41467-019-10562-w)
Supplement: Supplementary file 3 — Source Data [file 41467_2019_10562_MOESM3_ESM.zip › Source Data/Supplementary Fig.12/Supplementary Fig.12.xlsx]

## Sheet: Supplementary Fig.12A
Supplementary Fig.12A
Tumor weight(g)		EhCv/siEGFR	ChCv/siEGFR	Cv/siEGFR	rEhCv/siEGFR	EhCv/siNC	PBS
	1	0.33	0.84	0.853	1.094	1.278	1.394
	2	0.326	0.84	0.825	0.971	1.122	1.415
	3	0.322	0.814	0.8	0.875	1.093	1.067
	4	0.315	0.756	0.797	0.85	1.078	1.007
	5	0.246	0.439	0.747	0.752	1.077	0.991
	6	0.195	0.367	0.631	0.716	0.707	0.938

## Sheet: Supplementary Fig.12B
Supplementary Fig.12B
Body weight(g)
			Day	EhCv/siEGFR						ChCv/siEGFR						Cv/siEGFR						rEhCv/siEGFR						EhCv/siNC						PBS
			1	15.2	14.8	16.4	17.2	14.4	16.8	14.3	16.5	15.5	15.6	16.1	15.1	17	15.6	14.1	12.5	15.5	16	15.6	14.7	16.5	15.2	14.8	14.3	15.5	18.2	17.5	13.9	15.9	15.4	16.4	15.7	16.5	17	15.6	16.9
			2	14.7	14.6	16.3	16.6	14.9	17.3	13.9	16.5	12.3	14.9	15.8	14.9	16.7	15.6	13.7	12.6	15	15.6	15.7	14.9	16.1	15.4	14.6	14.8	15.6	17.9	17.2	13.8	16.3	15	16.2	15.7	16.8	16.9	15.3	16.7
			3	15	14.9	16.3	16.5	14.5	17	14	16.3	13.1	15.2	15.9	15.1	17	15.7	13.9	13	15.1	16.4	15.8	15.3	16.2	15.7	14.5	15	15	18.2	17.8	13.1	16.3	15.2	16.4	14.8	16.8	17.2	15.5	16.4
			4	15.1	14.9	16	16.1	14.6	16.9	14.3	16.6	14	15	16	15.3	16.9	16.2	14.2	13.1	15.6	16.8	16.1	15.8	16.4	15.3	14.3	15.3	15	18.1	18.2	13.7	16.3	16	16.6	14.4	17	17.5	15.8	16.7
			5	15.8	15.4	16.4	16.4	14.6	17.2	14.7	16.8	14.6	15.4	16.1	15.8	17.3	16.2	14.8	13.1	16.1	17.7	16.4	16.1	17	15.4	15	16	15.3	17.9	18.4	14	16.2	16.2	16.9	15.1	16.7	17	15.8	16.6
			6	15.8	15.7	16.7	16.5	14.6	17.4	15.6	16.6	15	15.3	16.1	15.8	17.6	16	14.9	12.9	16.1	17.3	16.8	16.4	17.6	16.1	14.7	15.9	14.9	19.1	17.7	14	15.7	16.2	17.3	15.3	16.9	17.2	16.1	17.4
			7	16.3	16	17.2	16.9	15.3	17.7	14.9	16.6	15.4	15.6	15.4	15.9	17.7	16.7	14.7	13.2	16.5	16.7	17	16.4	17.8	15.6	14.7	16.4	14.6	18.8	17.9	14.5	16	16	18.1	15.3	17.3	17.5	16.6	17.3
			8	16.1	16.1	17.5	16.8	15.4	16.2	15	16.4	15.1	15.5	16	16.7	17.1	16.6	14.6	16.1	16.5	16.1	17.2	16	17.2	16.6	14.7	16.4	15.1	19.1	18.6	14.4	16.4	15.5	17.4	15.2	17	17.6	17	17.2
			9	15.7	16.1	17.1	16.7	15.6	15.7	15.3	16.1	15.2	15.7	16.2	16.6	16.8	16.6	14.6	16	16	15.8	17	14.8	17	16.8	15.2	16.6	15.3	19.2	18.7	14.8	16.2	14.9	17.5	15.2	17.4	17	17.2	16.6
			10	16.3	15.9	16.7	16.8	15.4	15.4	15.3	16	15	15.7	15.6	15.9	16.1	16.6	14.3	15.9	16	15.9	16.9	14.8	16.4	16.5	15.1	15.9	15.3	19.1	17.8	14.6	15.4	15.9	16.7	15.2	16.9	17.2	16.7	16.4
			11	16.3	16.3	16.7	17.4	16	15.3	15.8	16.5	15.5	15.7	15.6	15.9	16.6	16.6	14.7	16.3	16.2	16.3	17.7	15.3	16.3	17.7	15.6	15.9	15.9	19.3	17.8	14.9	15.2	15.3	17	15.6	17.1	17.7	16.2	16.1
			12	16.1	15.1	16.3	17.7	15.6	14.6	15.8	16.6	15.3	15	15.6	15.6	16.2	16.1	14.4	15.7	15.8	16.6	16.6	15.9	16	17.2	15.7	16	16.2	18.9	18.1	14.7	15.3	15.6	16.7	15.5	16.7	17.3	16.1	16

## Sheet: Supplementary Fig.12C
Supplementary Fig.12C
WBC(10^9/L)
			0 Day			12th Day
		PBS	6.5	4.5	6.6	8.4	10.4	6.8
		EhCv/siNC	5.5	6.8	7.1	9.6	8.1	6.1
		rEhCv/siEGFR	6.3	5.6	5.8	8	4.4	9.1
		Cv/siEGFR	7.7	5.5	6.1	8.2	7.6	8.5
		ChCv/siEGFR	7.5	6.5	6.9	9	9.5	7
		EhCv/siEGFR	6.2	5.5	6.4	5.5	6.7	5.8

## Sheet: Supplementary Fig.12D
Supplementary Fig.12D
RBC(10^12/L)			0 Day			12th Day
		PBS	9.2	9.94	9.8	9.64	9.04	9.38
		EhCv/siNC	9.24	9.98	8.65	8.82	8.75	9.1
		rEhCv/siEGFR	5.85	9.95	9.71	9.34	9.31	8.78
		Cv/siEGFR	9.3	10.3	8.93	8.77	8.67	8.52
		ChCv/siEGFR	10.8	8.97	9.36	8.61	9.43	7.77
		EhCv/siEGFR	9.85	8.49	9.77	9.85	9.94	9.37

## Sheet: Supplementary Fig.12E
Supplementary Fig.12E
HGB(g/L)			0 Day			12th Day
		PBS	152	158	157	152	142	146
		EhCv/siNC	158	160	147	140.5	144	144
		rEhCv/siEGFR	138	156	154	147	142	137
		Cv/siEGFR	147	164	144	138	131	134
		ChCv/siEGFR	166	141	149	134	148	118
		EhCv/siEGFR	162	136	162	155	150	146

## Sheet: Supplementary Fig.12F
Supplementary Fig.12F
PLT(10^9/L)
			0 Day			12th Day
		PBS	396	409	424	592	625	428
		EhCv/siNC	456	404	456	450	504	418
		rEhCv/siEGFR	259	463	473	432	577	453
		Cv/siEGFR	349	423	392	417	435	537
		ChCv/siEGFR	510	371	386	501	453	401
		EhCv/siEGFR	430	380	440	422	439	437
