# Supplementary material for: Regulating intracellular fate of siRNA by endoplasmic reticulum membrane-decorated hybrid nanoplexes
Source: Nat Commun. 2019 Jun 20;10:2702. doi: 10.1038/s41467-019-10562-w (PMC6586638; doi:10.1038/s41467-019-10562-w)
Supplement: Supplementary file 3 — Source Data [file 41467_2019_10562_MOESM3_ESM.zip › Source Data/Supplementary Fig.13/Groups.xlsx]

## Sheet: Sheet1
Supplementary Fig.13
		1	EhCv/siEGFR
		2	ChCv/siEGFR
		3	Cv/siEGFR
		4	rEhCv/siEGFR
		5	EhCv/siNC
		6	PBS
