# Supplementary material for: Regulating intracellular fate of siRNA by endoplasmic reticulum membrane-decorated hybrid nanoplexes
Source: Nat Commun. 2019 Jun 20;10:2702. doi: 10.1038/s41467-019-10562-w (PMC6586638; doi:10.1038/s41467-019-10562-w)
Supplement: Supplementary file 3 — Source Data [file 41467_2019_10562_MOESM3_ESM.zip › Source Data/Supplementary Fig.2/Supplementary Fig.2.xlsx]

## Sheet: Supplementary Fig.2
Supplementary Fig.2
Before ultrasonic mixing
Colocalization
Pearson’s correlation coefficient				0.3956						0.1241					0.8323
