# Supplementary material for: Regulating intracellular fate of siRNA by endoplasmic reticulum membrane-decorated hybrid nanoplexes
Source: Nat Commun. 2019 Jun 20;10:2702. doi: 10.1038/s41467-019-10562-w (PMC6586638; doi:10.1038/s41467-019-10562-w)
Supplement: Supplementary file 3 — Source Data [file 41467_2019_10562_MOESM3_ESM.zip › Source Data/Supplementary Fig.3/Supplementary Fig.3.xlsx]

## Sheet: Supplementary Fig.3A
Supplementary Fig.3A
siRNA：100 nM
serum stability		Time/h	5% Glucose						PEI25K/siRNA						Cv/siRNA						EhCv/siRNA						ChCv/siRNA
CM and EM were isolated from MCF-7		0	0.056	0.059	0.056	0.061	0.058	0.057	0.062	0.058	0.06	0.061	0.058	0.058	0.065	0.063	0.063	0.064	0.063	0.062	0.072	0.069	0.069	0.07	0.07	0.071	0.068	0.073	0.068	0.07	0.069	0.07
		0.5	0.054	0.058	0.055	0.06	0.056	0.055	0.056	0.057	0.058	0.06	0.056	0.057	0.062	0.063	0.062	0.064	0.061	0.061	0.069	0.066	0.067	0.067	0.067	0.069	0.068	0.072	0.066	0.067	0.066	0.068
		1	0.057	0.059	0.054	0.06	0.057	0.056	0.057	0.058	0.058	0.06	0.057	0.058	0.064	0.064	0.063	0.064	0.062	0.062	0.07	0.068	0.068	0.068	0.068	0.07	0.07	0.074	0.066	0.071	0.068	0.069
		2	0.058	0.057	0.055	0.061	0.058	0.055	0.057	0.058	0.058	0.06	0.057	0.057	0.063	0.064	0.065	0.064	0.063	0.062	0.07	0.067	0.067	0.068	0.068	0.069	0.069	0.074	0.067	0.071	0.069	0.069
		4	0.061	0.057	0.056	0.061	0.058	0.059	0.059	0.059	0.06	0.061	0.058	0.058	0.065	0.067	0.067	0.066	0.065	0.064	0.079	0.07	0.071	0.07	0.072	0.076	0.073	0.079	0.071	0.074	0.072	0.073
		6	0.065	0.06	0.059	0.065	0.063	0.065	0.063	0.063	0.062	0.065	0.061	0.063	0.073	0.07	0.07	0.069	0.07	0.073	0.089	0.076	0.075	0.077	0.078	0.089	0.086	0.088	0.075	0.079	0.077	0.089
		9	0.069	0.065	0.064	0.069	0.067	0.069	0.07	0.068	0.067	0.069	0.065	0.07	0.079	0.075	0.076	0.075	0.076	0.077	0.094	0.082	0.081	0.083	0.083	0.095	0.095	0.093	0.082	0.085	0.084	0.096
		12	0.07	0.068	0.067	0.074	0.069	0.072	0.075	0.072	0.072	0.073	0.07	0.075	0.082	0.078	0.079	0.078	0.079	0.079	0.098	0.085	0.082	0.084	0.086	0.097	0.099	0.096	0.084	0.087	0.086	0.099
		24	0.076	0.07	0.069	0.078	0.075	0.072	0.084	0.077	0.077	0.08	0.079	0.082	0.09	0.084	0.086	0.08	0.085	0.08	0.103	0.085	0.083	0.085	0.093	0.103	0.108	0.097	0.085	0.087	0.094	0.11

## Sheet: Supplementary Fig.3B
Supplementary Fig.3B
siRNA：100 nM	Measurement count: 1 Filter: 492
cell viability		1	2	3	4	5	6	7	8	9	10	11	12
MCF-7 cancer cells	A	0.041	0.04	0.04	0.041	0.044	0.043	0.041	0.041	0.041	0.041	0.042	0.044
CM and EM were isolated from MCF-7	B	0.054	0.788	0.462	0.897	0.862	0.932	0.915	0.677	0.973	0.921	1.012	0.055
	C	0.068	0.834	0.4	0.912	0.956	0.988	1.004	1.095	1.156	0.895	0.8	0.058
	D	0.071	0.729	0.498	0.651	0.824	0.928	1.031	1.079	0.965	1.025	0.947	0.061
	E	0.064	0.829	0.271	0.841	1.052	1.107	0.965	1.491	1.038	1.198	1.187	0.081
	F	0.059	0.737	0.272	0.739	0.87	1.064	0.755	1.352	0.98	1.131	1.071	0.074
	G	0.057	0.467	0.326	0.597	0.799	1.068	0.599	0.863	0.928	1.005	0.812	0.055
	H	0.042	0.083	0.05	0.043	0.043	0.045	0.042	0.041	0.043	0.048	0.041	0.034
		DMSO	control	PEI/siRNA	Cv/siRNA	EhCv/siRNA	ChCv/siRNA	control	Cv/siRNA	EhCv/siRNA	ChCv/siRNA	control	DMSO
				OPTI-MEM(witout FBS)					DMEM(FBS)

## Sheet: Supplementary Fig.3C
Supplementary Fig.3C
siRNA：100 nM
haemolysis assay
CM and EM were isolated from MCF-7

## Sheet: Supplementary Fig.3D&3E
Supplementary Fig.3D&3E
hemagglutination effect		3D
siRNA：100 nM				0.1% Triton X100	PEI25k/siRNA	5% Glucose	ChCv/siRNA	EhCv/siRNA	Cv/siRNA	HA@Cv/siRNA	HK@Cv/siRNA
CM and EM were isolated from MCF-7		haemolysis rate	1	100.03	7.42	2.92	5.51	2.22	13.3	6.99	2.74		Measurement count: 1 Filter: 540 nm
			2	100.38	8.28	4.73	5.43	2.83	12.61	7.68	2.66			1	2	3	4	5	6	7	8	9	10	11
			3	99.43	6.29	5.34	5.77	2.31	13.22	7.94	3		A	0.029	0.03	0.029	0.03	0.03	0.029	0.029	0.029	0.031	0.028	0.029
			4	100.21	6.47	5.08	4.91	2.31	13.13	8.2	3.18		B	0.03	1.251	0.181	0.129	0.159	0.121	0.249	0.176	0.127	0.031	0.034
			5	99.95	6.64	5.17	6.21	2.66	12.27	8.11	2.92		C	0.03	1.255	0.191	0.15	0.158	0.128	0.241	0.184	0.126	0.031	0.028
			6	78.91	6.81	4.22	6.12	2.4	13.13	9.58	3.18		D	0.035	1.244	0.168	0.157	0.162	0.122	0.248	0.187	0.13	0.035	0.031
													E	0.033	1.253	0.17	0.154	0.152	0.122	0.247	0.19	0.132	0.033	0.033
		3E											F	0.033	1.25	0.172	0.155	0.167	0.126	0.237	0.189	0.129	0.033	0.033
													G	0.033	1.007	0.174	0.144	0.166	0.123	0.247	0.206	0.132	0.035	0.031
													H	0.032	0.031	0.031	0.032	0.031	0.03	0.031	0.031	0.031	0.031	0.031
															0.1% Triton X100	PEI25k/siRNA	5% Glucose	ChCv/siRNA	EhCv/siRNA	Cv/siRNA	HA@Cv/siRNA	HK@Cv/siRNA

## Sheet: Supplementary Fig.3F
Supplementary Fig.3F
siRNA：100 nM
CM and EM were isolated from MCF-7
