# Supplementary material for: Regulating intracellular fate of siRNA by endoplasmic reticulum membrane-decorated hybrid nanoplexes
Source: Nat Commun. 2019 Jun 20;10:2702. doi: 10.1038/s41467-019-10562-w (PMC6586638; doi:10.1038/s41467-019-10562-w)
Supplement: Supplementary file 3 — Source Data [file 41467_2019_10562_MOESM3_ESM.zip › Source Data/Supplementary Fig.4/Supplementary Fig.4.xlsx]

## Sheet: Supplementary Fig.4
Supplementary Fig.4	RT-PCR		Ct
MCF-7 cancer cells			1	2	3	4	1	2	3	4
EM or CM isolated from MCF-7		siEGFR(nm)	EGFR	EGFR	EGFR	EGFR	GAPDH	GAPDH	GAPDH	GAPDH
	Control	0	22.97	22.91	22.85	22.34	15.32	15.1	15.07	14.84
	siEGFR	5	22.36	22.34	21.95	21.77	14.91	14.62	14.49	14.19
		10	21.8	21.7	21.84	21.67	14.43	14.36	14.35	14.01
		30	21.51	21.41	21.4	21.05	14.26	14.04	13.64	13.32
		50	22.77	22.71	22.48	22.46	15.52	15.38	15.06	14.84
		70	21.61	21.59	21.57	21.37	14.53	14.2	14.19	13.79
		100	22.3	21.48	21.33	21.03	14.39	14.1	13.77	13.67
		200	22.54	22.4	22.06	21.85	14.74	14.45	14.41	14.35
	Lipo/siEGFR	5	22.67	22.42	22.42	22.26	15.86	15.54	15.46	15.28
		10	22.45	22.41	22.38	22.11	15.45	15.38	15.24	15.12
		30	23.04	22.82	22.41	21.97	15.6	15.3	15.27	15.09
		50	23.7	23.5	23.44	23.24	15.57	15.33	15.22	15.18
		70	22.48	22.32	22.26	22.21	14.36	14.3	13.67	13.6
		100	22.58	22.46	22.45	22.43	13.96	13.89	13.72	13.56
		200	24.4	24.09	24	23.91	14.65	14.46	14.45	14.03
	Cv/siEGFR	5	22.3	22.22	21.97	21.91	15.3	15.28	15.14	15.04
		10	22.14	22.12	21.99	21.95	14.82	15.04	15.06	15.04
		30	22.66	22.37	22.16	21.9	14.93	15.42	15.04	14.7
		50	22.17	22.09	22.03	22.09	14.91	14.82	14.88	14.8
		70	22.68	22.1	22.07	21.79	15.24	14.64	14.72	14.46
		100	22.39	22.39	22.18	21.89	14.95	14.7	14.47	14.42
		200	22.92	22.42	22.38	22.16	14.62	14.4	14.27	13.98
	ChCv/siEGFR	5	23.63	23.06	22.82	22.75	16.47	16.27	16.23	15.96
		10	22.37	22.71	21.92	21.84	15.2	15.16	15.09	14.71
		30	22.49	22.06	22.06	21.55	15	14.71	14.59	14.18
		50	23.87	23.03	23.02	22.99	16.01	15.67	15.65	15.48
		70	22.99	22.68	22.58	22.48	15.49	15.45	15.19	14.95
		100	23.22	22.78	22.57	22.56	15.54	14.98	14.82	14.75
		200	22.92	22.93	22.81	22.76	14.45	14.54	14.12	14.1
	EhCv/siEGFR	5	22.84	22.81	22.77	22.39	15.65	15.53	15.16	15.05
		10	23.03	22.74	22.63	22.24	16.12	15.27	14.77	14.51
		30	23.33	23.22	22.97	22.73	15.77	15.41	15.13	15.07
		50	22.94	22.92	22.71	22.63	15.12	14.56	14.55	14.5
		70	22.44	22.91	22.98	22.82	14.08	14.39	14.36	14.2
		100	23.09	23.19	23.26	23.23	14.03	14.02	14.01	14.06
		200	36.01	35.55	25.45	25.17	26	25.57	15.07	15.09
