# Supplementary material for: Regulating intracellular fate of siRNA by endoplasmic reticulum membrane-decorated hybrid nanoplexes
Source: Nat Commun. 2019 Jun 20;10:2702. doi: 10.1038/s41467-019-10562-w (PMC6586638; doi:10.1038/s41467-019-10562-w)
Supplement: Supplementary file 3 — Source Data [file 41467_2019_10562_MOESM3_ESM.zip › Source Data/Supplementary Fig.6/Supplementary Fig.6.xlsx]

## Sheet: Supplementary Fig.6
Supplementary Fig.6
siRNA：100 nM
Cellular uptake
HT-1080 cancer cells
CM and EM were isolated from HT-1080
