# Supplementary material for: Regulating intracellular fate of siRNA by endoplasmic reticulum membrane-decorated hybrid nanoplexes
Source: Nat Commun. 2019 Jun 20;10:2702. doi: 10.1038/s41467-019-10562-w (PMC6586638; doi:10.1038/s41467-019-10562-w)
Supplement: Supplementary file 3 — Source Data [file 41467_2019_10562_MOESM3_ESM.zip › Source Data/Supplementary Fig.7/Supplementary Fig.7.xlsx]

## Sheet: Supplementary Fig.7A
Supplementary Fig.7A
	Cv/siRNA	rEM	rEhCv/siRNA
size1 nm	161.4	331.7	209.4
size2 nm	158.2	299.8	195
size3 nm	161.5	260.6	183.7
	Cv/siRNA	rEM	rEhCv/siRNA
zeta potential1 mV	47.7	-24	28.2
zeta potential2 mV	45.4	-24.5	35.8
zeta potential3 mV	42.3	-22.1	27.9

## Sheet: Supplementary Fig.7B
Supplementary Fig.7B
TEM

## Sheet: Supplementary Fig.7C
Supplementary Fig.7C
	10% SDS-polyacrylamide gel
	stained with Coomassie brilliant blue

## Sheet: Supplementary Fig.7D
Supplementary Fig.7D
	Western Blot
