# Supplementary material for: Regulating intracellular fate of siRNA by endoplasmic reticulum membrane-decorated hybrid nanoplexes
Source: Nat Commun. 2019 Jun 20;10:2702. doi: 10.1038/s41467-019-10562-w (PMC6586638; doi:10.1038/s41467-019-10562-w)
Supplement: Supplementary file 3 — Source Data [file 41467_2019_10562_MOESM3_ESM.zip › Source Data/Supplementary Fig.8/Supplementary Fig.8.xlsx]

## Sheet: Supplementary Fig.8A
Supplementary Fig.8A
Cy5-siRNA：100 nM
Endocytosis pathway
MCF-7 cancer cells
CM and EM were isolated from MCF-7
Confocal

## Sheet: Supplementary Fig.8B
Supplementary Fig.8B
FAM-siRNA：100 nM
Endocytosis pathway			Relative cellular uptake with different inhibitors
MCF-7 cancer cells			Amiloride			Chlorpromazine			Genistein			Nystein			β-CD
CM and EM were isolated from MCF-7		Cv/siRNA	83.48	80.2	83.19	122.17	123.78	123.03	68.32	66.84	68.36	53.45	53.62	53.82	43.32	43.32	44.6
4 h		EhCv/siRNA	80.21	81.91	80.93	41.81	42.13	42.11	58.01	57.92	56.92	50.33	49.28	51.14	29.75	29.35	29.2
		ChCv/siRNA	109.58	109.5	109.46	62.83	63.09	62.41	55.05	56.53	55.3	44.6	45.49	44.83	33.52	33.94	33.58

## Sheet: Supplementary Fig.8C
Supplementary Fig.8C
Cy5-siRNA：100 nM
Endocytosis pathway
MCF-7 cancer cells
CM and EM were isolated from MCF-7
Confocal image
The co-localization ratios were calculated by Pearson’s correlation coefficient
																							Alexa 488 labeled Marker
																							CTB(CeME)			Dextran(MP)			Tf(CME)
																						Cv/siRNA	33.55	36.7	34.36	32.85	36.83	28.02	43.7	43.83	44.52
																						EhCv/siRNA	85.43	73.74	74.63	41.82	46.96	40.53	20.22	26.57	26.08
																						ChCv/siRNA	69.12	61.55	62.57	43.29	44.99	45.68	30.91	37.25	39.2
