# Supplementary material for: Regulating intracellular fate of siRNA by endoplasmic reticulum membrane-decorated hybrid nanoplexes
Source: Nat Commun. 2019 Jun 20;10:2702. doi: 10.1038/s41467-019-10562-w (PMC6586638; doi:10.1038/s41467-019-10562-w)
Supplement: Supplementary file 3 — Source Data [file 41467_2019_10562_MOESM3_ESM.zip › Source Data/Supplementary Fig.9/Supplementary Fig.9.xlsx]

## Sheet: Supplementary Fig.9
Supplementary Fig.9
FAM-siRNA：100 nM				siRNA	Lipo/siRNA	Cv/siRNA	H-EhCv/siRNA	M-EhCv/siRNA
Cellular uptake			1	4.66	114.04	22.52	28.09	57.36
A549 cancer cells			2	4.41	108.16	24.02	31.4	52.31
EM wasisolated from MCF-7 and HT-1080			3	4.24	95.36	20.35	33	56.3
