# Supplementary material for: Regulating intracellular fate of siRNA by endoplasmic reticulum membrane-decorated hybrid nanoplexes
Source: Nat Commun. 2019 Jun 20;10:2702. doi: 10.1038/s41467-019-10562-w (PMC6586638; doi:10.1038/s41467-019-10562-w)
Supplement: Supplementary file 3 — Source Data [file 41467_2019_10562_MOESM3_ESM.zip › Source Data/Supplementary Tab.1/Supplementary Tab.1.xlsx]

## Sheet: Supplementary Tab.1
Supplementary Tab.1
			1	2	3
	Size(nm)	Cv/siRNA	161.4	158.2	161.5
		ChCv/siRNA	191.6	199.5	183
		EhCv/siRNA	185.3	190.3	188.9
		CM	203.4	206	214.9
		EM	356.4	331.7	401.4
		rEM	331.2	299.8	260.6
		rEhCv/siRNA	209.5	195	186.4
		HK@CV/siRNA	181.8	189.7	180.8
		HA@CV/siRNA	187.4	189.2	193.4
	Zeta potentials(mV)	Cv/siRNA	47.7	45.4	42.3
		ChCv/siRNA	32.3	26	25.4
		EhCv/siRNA	30.5	29	29.1
		CM	-26.1	-28	-26.9
		EM	-21.8	-20.7	-21.1
		rEM	-24	-24.5	-24.1
		rEhCv/siRNA	28.2	35.2	27.9
		HK@CV/siRNA	-31.8	-29.4	-28.6
		HA@CV/siRNA	-27.1	-26.7	-27.2
	PDI	Cv/siRNA	0.173	0.15	0.151
		ChCv/siRNA	0.242	0.25	0.266
		EhCv/siRNA	0.189	0.091	0.193
		CM	0.231	0.203	0.288
		EM	0.324	0.309	0.36
		rEM	0.228	0.239	0.266
		rEhCv/siRNA	0.198	0.176	0.215
		HK@CV/siRNA	0.234	0.244	0.239
		HA@CV/siRNA	0.249	0.203	0.216
